# Supplementary material for: Dispensed prescription medications and short-term risk of pulmonary embolism in Norway and Sweden
Source: Sci Rep. 2024 Aug 29;14:20054. doi: 10.1038/s41598-024-69637-4 (PMC11362151; doi:10.1038/s41598-024-69637-4)
Supplement: Supplementary file 3 — Supplementary Tables. [file 41598_2024_69637_MOESM3_ESM.xlsx]

## Sheet: Common hits#30days
Table 2: Common hits from Norway and Sweden and pooled estimates (using a 30-day time window)
				NORWAY			SWEDEN			Summary Estimates
ATCKode	Genericname	Group	OR	LL	UL	OR	LL	UL	OR	LL	UL
A02BC02	pantoprazole	proton pump inhibitors	1.44126	1.20742	1.72038	1.67891	1.24103	2.27129	1.497	1.286	1.743
A04AA01	ondansetron	antiemetics and antinauseants	0.783795	0.606104	1.01358	0.939717	0.773339	1.14189	0.871	0.728	1.043
A06AB08	sodium picosulfate	drugs for treating constipation	0.677628	0.469674	0.977657	0.975965	0.854768	1.11435	0.851	0.601	1.206
A06AD11	lactulose	drugs for treating constipation	1.5193	1.07469	2.14784	1.079	0.957976	1.21531	1.23	0.888	1.703
A07AA02	nystatin	antibiotics	1.82116	1.18336	2.80272	1.94467	1.55029	2.43937	1.913	1.565	2.339
A07DA03	loperamide	antipropulsives	1.41516	0.952988	2.10149	1.08136	0.892307	1.31047	1.17	0.917	1.493
A10BA02	metformin	anti-diabetic drug	0.790675	0.591186	1.05748	0.956304	0.822853	1.1114	0.908	0.764	1.079
A12AX	Calcium, combinations with vitamin D and/or other drugs	Mineral supplements	0.951841	0.778419	1.1639	0.868718	0.782082	0.964952	0.887	0.809	0.972
A12BA01	potassium chloride	Mineral supplements	1.29233	0.88347	1.89041	1.08275	0.916289	1.27946	1.111	0.954	1.292
B01AB04	dalteparin	antithrombotics	2.15277	1.63464	2.83514	2.39935	2.05306	2.80406	2.338	2.04	2.678
B01AB05	enoxaparin	antithrombotics	2.56137	1.85621	3.53443	1.37201	1.04534	1.80076	1.861	1.009	3.434
B01AC04	Clopidogrel	antithrombotics	1.61264	1.07115	2.42787	1.39802	1.13531	1.72151	1.44	1.198	1.73
B03AA01	ferrous glycine sulfate	antianemic drug	2.25656	0.749721	6.79198	1.34024	0.883649	2.03275	1.431	0.968	2.115
C01DA02	glyceryl trinitrate	vasodilators	1.72677	1.30997	2.27618	1.27907	1.12318	1.4566	1.451	1.084	1.94
C03AB01	bendroflumethiazide and potassium	Diuretics	0.778504	0.522001	1.16105	0.438412	0.225828	0.851112	0.622	0.36	1.077
C03CA01	furosemide	Diuretics	1.48485	1.26386	1.74449	1.2653	1.17406	1.36363	1.347	1.164	1.559
C03EA01	hydrochlorothiazide and potassium-sparing agents	Diuretics	0.788398	0.529101	1.17477	0.834816	0.715057	0.974632	0.825	0.718	0.948
C05BA01	organo-heparinoid	anti-varicose therapy (vasoprotectives)	2.02127	1.19502	3.4188	2.00189	1.63277	2.45446	2.003	1.656	2.42
C07AG02	carvedilol	beta blocking agents	0.476728	0.289479	0.785096	0.6243	0.393109	0.991458	0.551	0.391	0.775
C09CA06	candesartan	Angiotension II Receptor Blockers (ARBs)	0.893012	0.688417	1.15841	0.975264	0.846013	1.12426	0.959	0.849	1.084
C09DA06	candesartan and diuretics	Angiotension II Receptor Blockers (ARBs)	0.780051	0.564224	1.07843	0.78476	0.605019	1.0179	0.78	0.637	0.955
C10AA01	Simvastatin	Lipid modifying agents	0.869091	0.748676	1.00887	0.868117	0.79425	0.948853	0.87	0.804	0.941
C10AA03	pravastatin	Lipid modifying agents	0.642825	0.401986	1.02796	0.640966	0.410924	0.999789	0.64	0.463	0.885
H02AB06	prednisolone	corticosteroids for systemic use	1.04114	0.905686	1.19685	1.11954	1.02219	1.22615	1.094	1.013	1.182
H03AA01	levothyroxine sodium	anti-thyroid drugs	0.991741	0.821239	1.19764	0.874297	0.786706	0.97164	0.904	0.805	1.016
J01AA02	doxycycline	antibiotics	2.83792	2.31968	3.47195	2.75148	2.4673	3.06839	2.77	2.517	3.048
J01CA04	amoxicillin	antibiotics	2.68862	2.2035	3.28055	2.51206	2.14172	2.94645	2.579	2.276	2.923
J01CA08	pivmecillinam	antibiotics	1.47523	1.19291	1.82438	1.4259	1.21463	1.67392	1.448	1.274	1.646
J01CE02	phenoxymethylpenicillin	antibiotics	3.30912	2.8141	3.89123	2.81751	2.51449	3.15706	3.023	2.587	3.532
J01EA01	trimethoprim	antibiotics	1.29645	0.941284	1.78562	1.34981	1.06874	1.7048	1.333	1.104	1.608
J01EE01	sulfamethoxazole and trimethoprim	antibiotics	2.22149	1.5015	3.28671	1.73058	1.341	2.23335	1.87	1.491	2.346
J01FA01	erythromycin	antibiotics	3.29306	2.41457	4.49117	2.16671	1.51807	3.0925	2.696	1.794	4.052
J01MA02	ofloxacin	antibiotics	2.11433	1.62591	2.74946	1.90119	1.66284	2.17371	1.942	1.724	2.188
J01XE01	nitrofurantoin	antibiotics	2.76299	1.73847	4.39128	1.40706	1.14442	1.72996	1.909	0.991	3.674
L03AA13	pegfilgrastim (immunostimulants)	antineoplastic agents and immunomodulating agents	1.76351	0.90632	3.43141	2.18113	0.800165	5.94542	1.878	1.08	3.267
L04AX03	methotrexate (immunosuppresants)	antineoplastic agents and immunomodulating agents	0.582528	0.347356	0.976919	0.637641	0.484825	0.838624	0.626	0.489	0.8
M01AB05	diclofenac	anti-inflammatory and antirheumatics	1.39516	1.1818	1.64705	1.07253	0.969672	1.18629	1.214	0.933	1.578
M01AE01	ibuprofen	anti-inflammatory and antirheumatics	0.789468	0.61365	1.01566	0.92204	0.767925	1.10708	0.874	0.753	1.015
N02AA01	morphine	Opioids	2.44593	1.40274	4.26491	1.78054	1.50177	2.11104	1.863	1.497	2.318
N02AA05	oxycodone	Opioids	1.587	1.18741	2.12106	1.80081	1.58316	2.04838	1.763	1.565	1.985
N02AA55	oxycodone and naloxone	Opioids	2.27775	1.03653	5.0053	1.77576	1.06587	2.95847	1.915	1.249	2.935
N02AA59	codeine, combinatiosn excl. Psydholeptics	Opioids	1.8007	1.56908	2.06651	1.28791	1.14181	1.45271	1.521	1.097	2.108
N02AB03	fentanyl	Opioids	1.8057	1.07762	3.0257	1.58845	1.21338	2.07948	1.635	1.287	2.078
N02AE01	buprenorphine	Opioids	1.36858	0.901908	2.07673	1.38126	1.05768	1.80384	1.377	1.101	1.723
N02AX02	tramadol	Opioids	1.87629	1.54983	2.27151	1.16398	1.04691	1.29414	1.467	0.914	2.353
N02BE01	paracetamol	analgesics	1.16603	1.02302	1.32904	1.19468	1.12657	1.2669	1.187	1.125	1.252
N05BA01	diazepam	anxiolytics	1.0574	0.859624	1.30068	1.11859	0.932244	1.34218	1.093	0.953	1.254
N05BA04	oxazepam	anxiolytics	1.25767	1.02189	1.54786	1.18801	1.06424	1.32617	1.206	1.091	1.332
N05CD02	nitrazepam	Hypnotics and sedatives	0.837776	0.584608	1.20058	0.745187	0.5043	1.10114	0.797	0.61	1.042
N05CF01	zopiclone	Hypnotics and sedatives	1.02471	0.908661	1.15558	1.16164	1.05679	1.2769	1.094	0.965	1.241
N05CF02	zolpidem	Hypnotics and sedatives	1.25042	0.878708	1.77939	1.05155	0.935387	1.18214	1.067	0.958	1.189
N06AB10	escitalopram	antidepressants (SSRI)	1.09867	0.871376	1.38525	1.16404	0.87741	1.54431	1.124	0.939	1.346
N06AX11	mirtazapine	antidepressants	1.42421	1.00388	2.02053	1.47139	1.25977	1.71854	1.462	1.268	1.685
P01AB01	metronidazole	antiprotozoals	1.39005	0.955801	2.02159	1.78102	1.36717	2.32013	1.631	1.294	2.056
R03AC02	salbutamol	Drugs for Obstructive Airway Diseases	1.50358	1.2107	1.86733	1.44084	1.19389	1.73887	1.466	1.27	1.691
R03AK07	formoterol and budesonide	Drugs for Obstructive Airway Diseases	1.20655	0.900465	1.61667	1.14441	0.998382	1.31179	1.152	1.019	1.302
R05CB01	acetylcysteine	drugs for Cough and cold preperations	1.11561	0.906657	1.37271	1.12002	1.00066	1.2536	1.12	1.001	1.254
R05FA02	opium derivatives and expectorants	drugs for Cough and cold preperations	2.01156	1.13832	3.55468	1.72561	1.53022	1.94594	1.741	1.547	1.961
S01XA20	artificial tears and other indifferent preparations	other Opthalmologicals	0.494666	0.316046	0.774237	0.885159	0.738012	1.06164	0.684	0.383	1.222

## Sheet: Unique hits_Norway#30_30_30
Supplementary Table 1. Unique drugs selected from Norway (30-day time window)
ATCKode	Genericname	Group	OR	LL	UL
A02BC01	omeprazole	proton pump inhibitors	0.797016	0.576867	1.10118
A02BC02	pantoprazole	proton pump inhibitors	1.44126	1.20742	1.72038
A02BC05	Esomeprazole	proton pump inhibitors	1.09586	0.898757	1.3362
A03BA03	hyoscyamine	Drugs for treating gastroinstestinal disorder	0.237193	0.0577658	0.973941
A03FA01	metoclopramide	Drugs for treating gastroinstestinal disorder	1.17324	0.950445	1.44826
A04AA01	ondansetron	antiemetics and antinauseants	0.783795	0.606104	1.01358
A04AD12	aprepitant	antiemetics and antinauseants	2.43188	1.39146	4.25024
A06AB08	sodium picosulfate	drugs for treating constipation	0.677628	0.469674	0.977657
A06AD11	lactulose	drugs for treating constipation	1.5193	1.07469	2.14784
A06AG10	docusate sodium, incl. combinations	drugs for treating constipation	5.97695	1.08696	32.8659
A07AA02	nystatin	antibiotics (intestinal antiinfectives)	1.82116	1.18336	2.80272
A07DA03	loperamide	antipropulsives	1.41516	0.952988	2.10149
A10BA02	metformin	anti-diabetic drug	0.790675	0.591186	1.05748
A12AX	Calcium, combinations with vitamin D and/or other drugs	Mineral supplements	0.951841	0.778419	1.1639
A12BA01	potassium chloride	Mineral supplements	1.29233	0.88347	1.89041
B01AB04	dalteparin	antithrombotics	2.15277	1.63464	2.83514
B01AB05	enoxaparin	antithrombotics	2.56137	1.85621	3.53443
B01AC04	Clopidogrel	antithrombotics	1.61264	1.07115	2.42787
B01AC06	acetylsalicyclic acid	antithrombotics	0.980276	0.870657	1.1037
B01AF01	rivaroxaban	antithrombotics	5.48672	1.92256	15.6583
B03AA01	ferrous glycine sulfate	antianemic drug	2.25656	0.749721	6.79198
B03BA03	hydroxocobalamin	Vitamin B12 (cyanocobalamin and analogues)	1.63608	0.940464	2.84622
B03BB01	folic acid	Folic acid and derivates	0.801458	0.573742	1.11955
C01BD01	amiodarone	antiarrhythmics	2.59081	1.23765	5.42341
C01DA02	glyceryl trinitrate	vasodilators	1.72677	1.30997	2.27618
C03AB01	bendroflumethiazide and potassium	Diuretics	0.778504	0.522001	1.16105
C03CA01	furosemide	Diuretics	1.48485	1.26386	1.74449
C03CA02	bumetanide	Diuretics	1.45336	1.10847	1.90557
C03EA01	hydrochlorothiazide and potassium-sparing agents	Diuretics	0.788398	0.529101	1.17477
C05BA01	organo-heparinoid	vasoprotectives (heparin or heparinoids for topicsl use)	2.02127	1.19502	3.4188
C07AB02	metoprolol	beta blocking agents	0.970038	0.851413	1.10519
C07AG02	carvedilo	beta blocking agents	0.476728	0.289479	0.785096
C08CA01	amlodipine	calcium chain blockers	1.1755	0.953147	1.44972
C09AA02	enalapril	ACE inhibitors	0.876712	0.654356	1.17463
C09AA03	lisinopril	ACE inhibitors	0.755002	0.482151	1.18226
C09BA03	lisinopril and diuretics	ACE inhibitors	0.619945	0.350809	1.09556
C09CA06	candesartan	Angiotension II Receptor Blockers (ARBs)	0.893012	0.688417	1.15841
C09CA07	telmisartan	Angiotension II Receptor Blockers (ARBs)	3.09301	0.929759	10.2895
C09DA06	candesartan and diuretics	Angiotension II Receptor Blockers (ARBs), Combinations	0.780051	0.564224	1.07843
C10AA01	Simvastatin	Lipid modifying agents	0.869091	0.748676	1.00887
C10AA03	pravastatin	Lipid modifying agents	0.642825	0.401986	1.02796
C10AA05	atorvastatin	Lipid modifying agents	0.799758	0.611665	1.04569
D07AC13	mometasone	Corticosteriods, Dermatological Prepartions	0.70937	0.419526	1.19946
D07AD01	clobetasol	Corticosteriods, Dermatological Prepartions	0.536937	0.319987	0.900978
G04BE03	sildenafil	Drugs used for treating erectile dysfunction	0.631155	0.365159	1.09092
G04BE08	tadalafil	Drugs used for treating erectile dysfunction	0.361595	0.176278	0.741734
H02AB06	prednisolone	corticosteroids for systemic use	1.04114	0.905686	1.19685
H02AB08	triamcinolone	corticosteroids for systemic use	0.470746	0.171881	1.28927
H03AA01	levothyroxine sodium	anti-thyroid agents	0.991741	0.821239	1.19764
H04AA01	glucagon	glycogenolytics hormones	8.25308	1.062	64.137
J01AA02	doxycycline	antibiotics	2.83792	2.31968	3.47195
J01AA04	lymecycline	antibiotics	4.78364	0.758711	30.1606
J01CA04	amoxicillin	antibiotics	2.68862	2.2035	3.28055
J01CA08	pivmecillinam	antibiotics	1.47523	1.19291	1.82438
J01CE02	phenoxymethylpenicillin	antibiotics	3.30912	2.8141	3.89123
J01CF01	dicloxacillin	antibiotics	1.15928	0.856248	1.56957
J01DB01	cefalexin	antibiotics	2.48555	1.51329	4.08246
J01EA01	trimethoprim	antibiotics	1.29645	0.941284	1.78562
J01EE01	sulfamethoxazole and trimethoprim	antibiotics	2.22149	1.5015	3.28671
J01FA01	erythromycin	antibiotics	3.29306	2.41457	4.49117
J01FA09	clarithromycin	antibiotics	2.26688	1.24195	4.13764
J01FA10	azithromycin	antibiotics	1.97621	1.17573	3.32171
J01FF01	clindamycin	antibiotics	1.46702	0.948147	2.26985
J01MA02	ofloxacin	antibiotics	2.11433	1.62591	2.74946
J01XE01	nitrofurantoin	antibiotics	2.76299	1.73847	4.39128
J05AH02	oseltamivir	antivirals	0.500683	0.195313	1.2835
L01CA04	vinorelbine	anti neoplastic agents	3.10367	1.49183	6.45703
L02BA01	tamoxifen	antiestrogens	0.583666	0.303298	1.1232
L03AA13	pegfilgrastim	immunostimulants	1.76351	0.90632	3.43141
L04AA06	mycophenolic acid	immunosuppresants	2.24146	0.79806	6.29544
L04AX03	methotrexate	immunosuppresants	0.582528	0.347356	0.976919
M01AB05	diclofenac	anti-inflammatory and antirheumatics	1.39516	1.1818	1.64705
M01AE01	ibuprofen	anti-inflammatory and antirheumatics	0.789468	0.61365	1.01566
M02AA10	ketoprofen	anti-inflammatory and antirheumatics	1.41412	0.871834	2.29372
M05BA04	alendronic acid	Bisphosphonates (for treatment of bone disease)	0.821371	0.637535	1.05822
N02AA01	morphine	Opioids	2.44593	1.40274	4.26491
N02AA05	oxycodone	Opioids	1.587	1.18741	2.12106
N02AA55	oxycodone and naloxone	Opioids	2.27775	1.03653	5.0053
N02AA59	codeine, combinatiosn excl. Psydholeptics	Opioids	1.8007	1.56908	2.06651
N02AB01	ketobemidone	Opioids	2.68881	0.892833	8.0975
N02AB03	fentanyl	Opioids	1.8057	1.07762	3.0257
N02AE01	buprenorphine	Opioids	1.36858	0.901908	2.07673
N02AX02	tramadol	Opioids	1.87629	1.54983	2.27151
N02BE01	paracetamol	analgesics	1.16603	1.02302	1.32904
N03AX16	pregabalin	antiepileptics	0.779797	0.493623	1.23188
N05AB03	perphenazine	antipsychotics	3.34557	0.744919	15.0256
N05AD01	haloperidol	antipsychotics	3.19652	1.49603	6.82988
N05BA01	diazepam	anxiolytics	1.0574	0.859624	1.30068
N05BA04	oxazepam	anxiolytics	1.25767	1.02189	1.54786
N05CD02	nitrazepam	Hypnotics and sedatives	0.837776	0.584608	1.20058
N05CF01	zopiclone	Hypnotics and sedatives	1.02471	0.908661	1.15558
N05CF02	zolpidem	Hypnotics and sedatives	1.25042	0.878708	1.77939
N06AB03	fluoxetine	antidepressants	3.13627	0.805473	12.2117
N06AB04	citalopram	antidepressants	0.747629	0.480854	1.16241
N06AB10	escitalopram	antidepressants (SSRI)	1.09867	0.871376	1.38525
N06AX03	mianserin	antidepressants	1.24496	0.882906	1.75549
N06AX11	mirtazapine	antidepressants	1.42421	1.00388	2.02053
N07BA03	varenicline	Drugs used in addictive disorders (nicotine dependence)	0.47559	0.199558	1.13343
N07BB01	disulfiram	Drugs used in addictive disorders (alcohol dependence)	0.256678	0.0679687	0.969322
P01AB01	metronidazole	antiprotozoals	1.39005	0.955801	2.02159
R03AC02	salbutamol	Drugs for Obstructive Airway Diseases	1.50358	1.2107	1.86733
R03AK06	salmeterol and fluticasone	Drugs for Obstructive Airway Diseases	0.939905	0.734887	1.20212
R03AK07	formoterol and budesonide	Drugs for Obstructive Airway Diseases	1.20655	0.900465	1.61667
R03BA01	beclometasone	Drugs for Obstructive Airway Diseases	0.342094	0.0887039	1.31931
R03BB04	tiotropium bromide	Drugs for Obstructive Airway Diseases	1.18508	0.895888	1.56762
R03DA04	theophylline	Drugs for Obstructive Airway Diseases	1.87116	0.896188	3.90681
R05CB01	acetylcysteine	drugs for Cough and cold preperations	1.11561	0.906657	1.37271
R05DA01	ethylmorphine	drugs for Cough and cold preperations	1.51829	1.21886	1.89127
R05FA02	opium derivatives and expectorants	drugs for Cough and cold preperations	2.01156	1.13832	3.55468
R06AD01	alimemazine	antihistamines	1.56584	1.10281	2.22329
R06AE07	cetirizine	antihistamines	0.874438	0.68934	1.10924
R06AX27	desloratadine	antihistamines	0.609942	0.305526	1.21767
S01BA01	dexamethasone	antiinflammary agents, Opthalmologicals	0.578754	0.279552	1.19819
S01BC03	diclofenac	antiinflammary agents, Opthalmologicals	2.21179	0.812713	6.01935
S01EC04	brinzolamide	antiglaucoma preparations and mitotics, Opthalmologicals	0.521783	0.217098	1.25407
S01EE04	travoprost	antiglaucoma preparations and mitotics, Opthalmologicals	1.82383	0.79513	4.18342
S01XA20	artificial tears and other indifferent preparations	other Opthalmologicals	0.494666	0.316046	0.774237

## Sheet: Unique hits_Sweden#30_30_30 
Supplementary Table 2. Unique drugs selected from Sweden (30-day time window)
ATCKode	Genericname	Group	OR	LL	UL
A01AA01	sodium fluoride	Caries prophylactic agents	0.787884	0.654633	0.948258
A01AA30	sodium fluoride and sodium monofluorophosphate	Caries prophylactic agents	1.10846	0.876368	1.40201
A02BA02	ranitidine	Drugs for peptic-ulcer GORD	0.820062	0.596083	1.1282
A02BC01	omeprazole	Proton pump inhibitors	1.18355	1.10467	1.26806
A02BC02	pantoprazole	proton pump inhibitor	1.67891	1.24103	2.27129
A03FA01	metoclopramide	anti-propulsives	0.950988	0.830365	1.08913
A04AA01	ondansetron	Serotonin antagonists	0.939717	0.773339	1.14189
A06AB08	sodium picosulfate	Drugs for constipation	0.975965	0.854768	1.11435
A06AC01	ispaghula (psylla seeds	Drugs for constipation	0.625294	0.435849	0.897083
A06AC03	sterculia	Drugs for constipation	0.755094	0.593634	0.960467
A06AD11	lactulose	Drugs for constipation	1.079	0.957976	1.21531
A06AD15	macrogol	Drugs for constipation	1.3764	1.00769	1.88003
A06AD65	macrogol, combinations	Drugs for constipation	1.06626	0.945632	1.20228
A07AA02	nystatin	antibiotics (intestinal antiinfectives)	1.94467	1.55029	2.43937
A07DA03	loperamide	antipropulsives	1.08136	0.892307	1.31047
A10BA02	metformin	anti-diabetic drug	0.956304	0.822853	1.1114
A10BG03	pioglitazone	anti-diabetic drug	0.119446	0.0260548	0.547592
A10BX02	repaglinide	anti-diabetic drug	0.725023	0.444431	1.18277
A11EA	vitamin B-complex, plain	Vitamins	0.912966	0.750163	1.1111
A11EX	Vitamin B-complex, other combinations	Vitamins	1.53892	1.07614	2.20072
A12AA04	Calcium carbonate	Calcium supplements	1.49698	0.971878	2.30579
A12AX	Calcium, combinations with vitamin D and/or other drugs	Calcium supplements	0.868718	0.782082	0.964952
A12BA01	potassium chloride	Mineral supplements	1.08275	0.916289	1.27946
A12CA01	sodium chloride	Mineral supplements	2.3297	1.3979	3.8826
B01AA03	warfarin	antithrombotics	1.14846	0.988533	1.33425
B01AB04	dalteparin	antithrombotics	2.39935	2.05306	2.80406
B01AB05	enoxaparin	antithrombotics	1.37201	1.04534	1.80076
B01AB10	tinzaparin	antithrombotics	2.17857	1.71295	2.77077
B01AC04	Clopidogrel	antithrombotics	1.39802	1.13531	1.72151
B01AC06	acetylsalicyclic acid	antithrombotics	1.03208	0.966718	1.10187
B01AC24	ticagrelor	antithrombotics	1.7154	0.84897	3.46606
B01AF02	apixaban	antithrombotics	4.60346	1.36596	15.5143
B02AA02	tranexamic acid	antithrombotics	2.17315	1.39479	3.38589
B03AA01	ferrous glycine sulfate	antianemic drugs	1.34024	0.883649	2.03275
B03AA07	ferrous sulfate	antianemic drugs	1.57548	1.32421	1.87443
B03BA01	cyanocobalamin	Vitamin B12 and folic acid	0.926933	0.835871	1.02792
B03BB01	folic acid	antianemic agents	1.02243	0.888895	1.17602
C01AA05	digoxin	cardiac glycosides	1.28591	1.05993	1.56006
C01DA02	glyceryl trinitrate	vasodilators	1.27907	1.12318	1.4566
C01DA14	isosorbide monnitrate	vasodilators	0.921758	0.808841	1.05044
C03AA01	bendroflumethiazide	Diuretics	0.884316	0.760859	1.0278
C03AB01	bendroflumethiazide and potassium	Diuretics	0.438412	0.225828	0.851112
C03CA01	furosemide	Diuretics	1.2653	1.17406	1.36363
C03DA01	spironolactone	Diuretics	1.06755	0.926141	1.23055
C03EA01	hydrochlorothiazide and potassium-sparing agents	Diuretics	0.834816	0.715057	0.974632
C05AA01	hydrocortisone	corticosteriods , treatment for hemorrhoids and anal fissures	1.3078	0.903929	1.89211
C05AA04	prednisolone	corticosteriods , treatment for hemorrhoids and anal fissures	0.790036	0.535953	1.16457
C05BA01	organo-heparinoid	anti-varicose therapy (heparins or heparinoids for topical use)	2.00189	1.63277	2.45446
C07AA05	propranolol	beta blocking agents	1.32902	1.00937	1.74989
C07AB02	metoprolol	beta blocking agents	1.18453	1.09747	1.27849
C07AB03	atenolol	beta blocking agents	0.966622	0.856171	1.09132
C07AB07	bisoprolol	beta blocking agents	1.4176	1.2343	1.62813
C07AG02	carvedilol	beta blocking agents	0.6243	0.393109	0.991458
C08CA01	amlodipine	calcium chain blockers	0.887494	0.789016	0.998264
C08CA02	felodipine	calcium chain blockers	0.975624	0.879239	1.08257
C08DA01	verapamil	calcium chain blockers	0.788418	0.579073	1.07345
C09AA02	enalapril	ACE inhibitors	1.05166	0.958656	1.15368
C09AA05	ramipril	ACE inhibitors	0.979222	0.846492	1.13276
C09BA02	enalapril and diuretics	ACE inhibitors	0.738101	0.582771	0.934831
C09CA01	losartan	ACE inhibitors	0.997794	0.874055	1.13905
C09CA06	candesartan	Angiotension II Receptor Blockers (ARBs)	0.975264	0.846013	1.12426
C09DA06	candesartan and diuretics	Angiotension II Receptor Blockers (ARBs)	0.78476	0.605019	1.0179
C10AA01	simvastatin	Lipid modifying agents	0.868117	0.79425	0.948853
C10AA03	pravastatin	Lipid modifying agents	0.640966	0.410924	0.999789
C10AX09	ezetimibe	Lipid modifying agents	0.484436	0.284839	0.823896
D01AC03	econazole	Antifungal	1.67381	1.16818	2.39827
D02AE01	carbamide	Emollient and protectives	0.82997	0.713356	0.965648
D07AB02	hydrocortisone butyrate	Corticosteroids, plain	0.763264	0.563779	1.03333
D07AD01	clobetasol	Corticosteriods , Dermatological Prepartions	1.19187	0.881213	1.61204
D08AC02	chlorhexidine	antiseptics and disinfectanta	2.06747	0.811073	5.27009
G02BB01	Vaginal ring with progestogen and estrogen	Contraceptives	0.333763	0.0950235	1.17232
G03CA03	estradiol	Sex Hormones and Modulators	0.951246	0.825705	1.09587
G03FB05	norethisterone and estrogen	Sex Hormones and Modulators	0.509333	0.211416	1.22706
G03HB01	cyproterone and estrogen	Sex Hormones and Modulators	3.22296	0.889996	11.6714
G04BD04	oxybutynin	Drugs for urinary frequency and incontinence	0.49314	0.229533	1.05949
G04BD07	tolterodine	Drugs for urinary frequency and incontinence	0.778128	0.582062	1.04024
G04CA01	alfuzosi	Drugs used in Benign Prostatic Hypertropy	0.912648	0.751374	1.10854
G04CB02	dutasteride	Drugs used in Benign Prostatic Hypertropy	1.58374	0.878363	2.85556
H02AB01	betamethasone	corticosteroids for systemic use	1.50992	1.35516	1.68234
H02AB02	dexamethason	corticosteroids for systemic use	2.23763	1.1148	4.49136
H02AB04	methylprednisolone	corticosteroids for systemic use	0.545628	0.283819	1.04894
H02AB06	prednisolone	corticosteroids for systemic use	1.11954	1.02219	1.22615
H03AA01	levothyroxine sodium	antithyroid	0.874297	0.786706	0.97164
H03BB02	thiamazole	antithyroid	3.59303	1.32364	9.75327
J01AA02	doxycycline	antibiotics	2.75148	2.4673	3.06839
J01CA04	amoxicillin	antibiotics	2.51206	2.14172	2.94645
J01CA08	pivmecillinam	antibiotics	1.4259	1.21463	1.67392
J01CE02	phenoxymethylpenicillin	antibiotics	2.81751	2.51449	3.15706
J01CF05	flucloxacillin	antibiotics	1.57235	1.35226	1.82825
J01CR02	amoxicillin and beta-lactamase inhibitor	antibiotics	1.74434	1.19975	2.53611
J01DB05	cefadroxil	antibiotics	2.1408	1.62019	2.8287
J01DC02	cefuroxime	antibiotics	4.63975	1.25428	17.1631
J01DD14	ceftibuten	antibiotics	3.4777	1.48459	8.14659
J01EA01	trimethoprim	antibiotics	1.34981	1.06874	1.7048
J01EE01	sulfamethoxazole and trimethoprim	antibiotics	1.73058	1.341	2.23335
J01FA01	erythromycin	antibiotics	2.16671	1.51807	3.0925
J01FA06	roxithromycin	antibiotics	4.50328	0.919398	22.0574
J01MA02	ofloxacin	antibiotics	1.90119	1.66284	2.17371
J01MA06	norfloxacin	antibiotics	1.47447	0.95027	2.28783
J01MA12	levofloxacin	antibiotics	1.61715	0.841761	3.1068
J01MA14	moxifloxacin	antibiotics	3.1147	1.69672	5.71773
J01XE01	nitrofurantoin	antibiotics	1.40706	1.14442	1.72996
J01XX05	methenamine	antibiotics	0.799152	0.569116	1.12217
J02AC01	fluconazole	antimycotics	1.68763	1.34531	2.11705
J05AB01	aciclovir	antivirals	1.29528	0.856807	1.95813
J05AB11	valaciclovir	antivirals	1.29826	0.879192	1.91709
L01BC06	capecitabine	antineoplastic agents	1.81264	1.09272	3.00684
L01XE03	erlotinib	antineoplastic agents	1.94348	0.96451	3.91608
L01XX05	hydroxycarbamide	antineoplastic agents	0.444258	0.253017	0.780046
L02AE02	leuprorelin	endocrine therapy	1.14899	0.883008	1.49509
L02BB03	bicalutamide	endocrine therapy (anti-androgens)	1.23573	0.889043	1.7176
L02BG04	letrozole	endocrine therapy (aromatase inhibitors)	0.638849	0.351971	1.15955
L03AA02	filgrastim	Immunostimulants	2.81215	1.25017	6.32571
L03AA13	pegfilgrastim	Immunostimulants	2.18113	0.800165	5.94542
L04AB04	adalimumab	immunosuppressants	0.421298	0.146387	1.21248
L04AX03	methotrexate	immunosuppressants	0.637641	0.484825	0.838624
M01AB05	diclofenac	anti-inflammatory and antirheumatics	1.07253	0.969672	1.18629
M01AE01	ibuprofen	anti-inflammatory and antirheumatics	0.92204	0.767925	1.10708
M01AE02	naproxen	anti-inflammatory and antirheumatics	0.803143	0.659187	0.978537
M01AE14	dexibuprofen	anti-inflammatory and antirheumatics	0.605693	0.339017	1.08214
M01AH05	etoricoxib	anti-inflammatory and antirheumatics	0.762368	0.545161	1.06612
M01AX01	nabumetone	anti-inflammatory and antirheumatics	0.556956	0.335493	0.92461
M02AA10	ketoprofen	Topical products for joint and muscular pain	0.807749	0.609097	1.07119
M04AA01	allopurinol	anti-gout agents	0.882701	0.753387	1.03421
M05BA04	alendronic acid	Biphosphonates (Drugs used for the treatment of bone diseases)	1.04637	0.902027	1.21382
N02AA01	morphine	opioids	1.78054	1.50177	2.11104
N02AA05	oxycodone	opioids	1.80081	1.58316	2.04838
N02AA55	oxycodone and naloxone	opioids	1.77576	1.06587	2.95847
N02AA59	codeine, combinatiosn excl. Psydholeptics	opioids	1.28791	1.14181	1.45271
N02AB03	fentanyl	opioids	1.58845	1.21338	2.07948
N02AC04	dextropropoxyphene	opioids	1.47452	1.23735	1.75716
N02AE01	buprenorphine	opioids	1.38126	1.05768	1.80384
N02AG01	morphine and antispasmodics	opioids	2.37159	1.3478	4.17306
N02AX02	tramadol	opioids	1.16398	1.04691	1.29414
N02BE01	paracetamol	analgesics	1.19468	1.12657	1.2669
N03AX16	pregabalin	antiepileptics	1.27698	0.966513	1.68717
N05AB03	perphenazine	antipsychotics	0.404445	0.174441	0.937714
N05AH03	olanzapine	antipsychotics	0.77507	0.528394	1.1369
N05AX08	risperidone	antipsychotics	1.39953	1.02968	1.90224
N05BA01	diazepam	anxiolytics	1.11859	0.932244	1.34218
N05BA04	oxazepam	anxiolytics	1.18801	1.06424	1.32617
N05CD02	nitrazepam	Hypnotics and sedatives	0.745187	0.5043	1.10114
N05CF01	zopiclone	Hypnotics and sedatives	1.16164	1.05679	1.2769
N05CF02	zolpidem	Hypnotics and sedatives	1.05155	0.935387	1.18214
N05CM02	clomethiazole	Hypnotics and sedatives	1.54511	1.06402	2.24372
N05CM06	propiomazine	Hypnotics and sedatives	1.16099	0.995567	1.3539
N06AA04	clomipramine	antidepressants	0.686825	0.416152	1.13355
N06AA09	amitriptyline	antidepressants	1.28023	0.977059	1.67748
N06AB04	citalopram	antidepressants	1.16988	1.02823	1.33104
N06AB06	sertraline	antidepressants	1.09732	0.915066	1.31588
N06AB10	escitalopram	antidepressants (SSRI)	1.16404	0.87741	1.54431
N06AX11	mirtazapine	antidepressants	1.47139	1.25977	1.71854
N06AX16	venlafaxine	antidepressants	0.816353	0.613962	1.08546
N06DA02	donepezil	antidementia drugs	0.683985	0.464227	1.00777
N07BA01	nicotine	drugs used in nicotine dependence	1.79176	0.8811	3.64365
P01AB01	metronidazole	antiprotozoals	1.78102	1.36717	2.32013
R01AD09	mometasone	decongestants	0.898176	0.737385	1.09403
R03AC02	salbutamol	drugs for obstructive airway disease	1.44084	1.19389	1.73887
R03AC03	terbutaline	drugs for obstructive airway disease	1.42729	1.23675	1.6472
R03AC13	formoterol	drugs for obstructive airway disease	1.21664	0.947206	1.56272
R03AK07	formoterol and budesonide	drugs for obstructive airway disease	1.14441	0.998382	1.31179
R03AL02	salbutamol and ipratropium bromide	drugs for obstructive airway disease	1.50157	1.10201	2.04601
R03BA02	budesonide	drugs for obstructive airway disease	1.00995	0.873242	1.16806
R03BA08	ciclesonide	drugs for obstructive airway disease	4.80077	1.2784	18.0283
R03BB04	tiotropium bromide	drugs for obstructive airway disease	0.912475	0.790462	1.05332
R03DA02	choline theophyllinate	drugs for obstructive airway disease	2.13072	0.896779	5.06253
R05CB01	acetylcysteine	Cough and Cold Preparations	1.12002	1.00066	1.2536
R05CB10	mucolytics	Cough and Cold Preparations	1.61392	1.39564	1.86633
R05FA02	opium derivatives and expectorants	Cough and Cold Preparations	1.72561	1.53022	1.94594
R06AD52	promethazine, combinations	Antihistamines	4.23692	1.31146	13.6881
R06AX13	loratadine	Antihistamines	1.2508	0.875115	1.78778
R06AX27	desloratadine	Antihistamines	1.18913	0.881784	1.60359
S01AA01	choramphenicol	antiinfectives (opthalmologicals)	0.794766	0.562245	1.12345
S01AA13	fusidic acid	antiinfectives (opthalmologicals)	0.812773	0.602263	1.09686
S01EC03	dorzolamide	antiglaucoma preparartions and mitotics (Opthalmologics)	0.693617	0.401747	1.19753
S01ED01	timolol	antiglaucoma preparartions and mitotics (Opthalmologics)	0.817259	0.638843	1.0455
S01EE01	latanoprost	antiglaucoma preparartions and mitotics (Opthalmologics)	0.845848	0.696745	1.02686
S01GX09	olopatadine	Decongestants and Antiallergics (Opthalmologics)	0.221074	0.0376935	1.29661
S01XA20	artificial tears and other indifferent preparations	Opthalmologics	0.885159	0.738012	1.06164
S02BA07	betamethasone	corticiosteriods, Otologicals	0.472089	0.206329	1.08016
S02CA02	flumetasone and antiinfectives	corticosteriods and antiinfective in combinations, Otologicals	0.279747	0.104051	0.752113
S03CA04	hydrocortisone and antiinfectives	corticosteriods and antiinfective in combinations, Otologicals	0.862721	0.69132	1.07662
V07AB	Solvents and diluting agents, incl. Irrigating solutions	Other non-therapuetic products	2.04731	1.10036	3.80919
Y75BE30			1.64729	0.877967	3.09072
Y90AA00			0.326633	0.104929	1.01677
Y90BA00			0.643431	0.407843	1.01511
Y90CA00			1.86772	1.16151	3.0033
Y90CB00			1.92795	1.06844	3.4789
Y90MB00			1.26743	0.904634	1.77573
Y90NA00			2.18026	0.776586	6.12106
Y92AD00			1.05535	0.893847	1.24604

## Sheet: Common hits#90days
Supplementary Table 3: Common hits from Norway and Sweden and pooled estimates (using a 90-day time window)				Norway			Sweden		Summary estimates
ATCkode	Genericname	Group	OR	LL	UL	OR	LL	UL	OR	LL	UL
A02BC02	pantoprazole	proton pump inhibitors	1.63873	1.36323	1.9699	1.45286	1.06018	1.99098	1.589	1.354	1.864
A02BC05	Esomeprazole	proton pump inhibitors	1.3058	1.05598	1.61472	1.4324	1.1759	1.74485	1.373	1.191	1.583
A03FA01	metoclopramide	drugs for functional gastroinstestinal disorder	1.54902	1.2532	1.91466	1.55197	1.31739	1.82831	1.55	1.362	1.764
A04AA01	ondansetron	antiemetics and antinauseants	1.68039	1.21549	2.32311	1.57972	1.23157	2.02629	1.617	1.327	1.97
A04AD12	aprepitant	antiemetics and antinauseants	3.28933	1.73759	6.22685	2.20041	0.898203	5.39053	2.873	1.709	4.829
A06AB08	sodium picosulfate	drugs for treatment of constipation	1.29564	0.870272	1.92891	1.28174	1.10569	1.48583	1.282	1.117	1.472
A07AA02	nystatin	antibiotics	1.74663	1.14428	2.66604	1.74877	1.41294	2.16441	1.75	1.446	2.118
A07DA03	loperamide	antipropulsives	1.18103	0.811269	1.71931	1.4196	1.18972	1.6939	1.374	1.172	1.611
A12AX	Calcium, combinations with vitamin D and/or other drugs	Mineral Supplements	1.34106	1.09473	1.64283	1.03691	0.935779	1.14896	1.162	0.908	1.486
B01AA03	warfarin	antithrombotics	0.621802	0.505718	0.764533	0.457898	0.403608	0.519489	0.529	0.395	0.708
B01AB04	dalteparin	antithrombotics	2.80269	2.12699	3.69304	2.34961	2.06102	2.67861	2.457	2.116	2.852
B01AB05	enoxaparin	antithrombotics	3.43072	2.48692	4.7327	2.27175	1.76672	2.92113	2.755	1.84	4.126
B01AC04	clopidogrel	antithrombotics	1.28	0.917592	1.78554	1.21511	1.01168	1.45945	1.234	1.05	1.45
B02AA02	tranexamic acid	antifibrinolytics	2.38646	1.0666	5.33959	1.69474	1.14751	2.50294	1.805	1.272	2.56
B03AA07	ferrous sulfate	antianemic drug	1.54783	1.0104	2.3711	1.62982	1.40978	1.88419	1.622	1.415	1.858
C01AA05	digoxin	cardiac glycosides	1.85572	0.90057	3.82392	1.34155	1.11282	1.6173	1.368	1.14	1.643
C01DA02	glyceryl trinitrate	vasodilators	1.45093	1.1794	1.78497	1.14856	1.03486	1.27476	1.269	1.014	1.588
C03CA01	furosemide	Diuretics	1.57305	1.35292	1.82899	1.71022	1.5865	1.8436	1.683	1.576	1.797
C03EA01	hydrochlorothiazide and potassium-sparing agents	Diuretics	0.731748	0.482565	1.1096	0.921485	0.781986	1.08587	0.891	0.761	1.043
C05BA01	organo-heparinoid	anti-varicose therapy (vasoprotectives)	3.08587	1.93376	4.92438	2.724	2.25281	3.29373	2.77	2.323	3.303
C07AB02	metoprolol	beta blocking agents	1.31145	1.12647	1.52681	1.31672	1.20561	1.43807	1.318	1.222	1.421
C08CA01	amlodipine	calcium chain blockers	0.628634	0.507402	0.778833	0.925074	0.820649	1.04279	0.773	0.528	1.132
C08CA02	felodipine	calcium chain blockers	0.6722	0.402687	1.12209	0.804604	0.707578	0.914934	0.792	0.702	0.894
C09AA02	enalapril	ACE inhibitors	1.17306	0.875198	1.57231	1.18981	1.08369	1.30633	1.188	1.084	1.302
C09AA05	ramipril	ACE inhibitors	1.11558	0.861273	1.44497	1.21108	1.00918	1.45338	1.18	1.017	1.368
C09CA01	losartan	Angiotension II Receptor Blockers (ARBs)	1.24641	0.874029	1.77746	1.17999	1.0045	1.38614	1.192	1.026	1.384
C09DA01	losartan and diuretics	Angiotension II Receptor Blockers (ARBs)	0.713135	0.508703	0.999722	0.898761	0.706301	1.14366	0.825	0.659	1.032
C10AA01	Simvastatin	Lipid modifying agents	0.652153	0.556806	0.763827	0.749731	0.685691	0.819752	0.708	0.617	0.813
G02BB01	vaginal ring with progestogen and estrogen	Intravaginal contraceptives	3.85313	0.9327	15.9179	3.10555	0.849181	11.3574	3.427	1.316	8.927
G03AA07	levonorgestrel and ethinylestradiol	Hormonal contraceptives	2.03889	0.877764	4.73597	2.51296	1.22808	5.14214	2.301	1.334	3.969
G03AA12	drospirenone and ethinylestradiol	Hormonal contraceptives	2.07982	0.848832	5.09601	4.40521	2.12599	9.12792	3.175	1.529	6.593
G03CA04	estriol	estrogens	0.660185	0.371533	1.1731	0.756712	0.608348	0.941259	0.747	0.61	0.914
G04BD07	tolterodine	drugs for urinary frequency and incontinence	0.497638	0.283085	0.874806	0.747449	0.57454	0.972394	0.664	0.461	0.956
H02AB02	dexamethasone	corticosteroids for systemic use	5.15677	2.73272	9.73107	2.47257	1.31724	4.6412	3.565	1.732	7.337
H02AB06	prednisolone	corticosteroids for systemic use	2.21406	1.91086	2.56537	2.4163	2.18486	2.67227	2.351	2.162	2.556
J01AA02	doxycycline	antibiotics	2.35923	1.98839	2.79922	2.21832	2.01616	2.44074	2.252	2.073	2.446
J01CA04	amoxicillin	antibiotics	2.34516	1.95722	2.80998	1.79709	1.57293	2.05319	2.042	1.573	2.651
J01CA08	pivmecillinam	antibiotics	1.38353	1.17629	1.62727	1.22387	1.08529	1.38014	1.281	1.138	1.442
J01CE02	phenoxymethylpenicillin	antibiotics	2.42962	2.13827	2.76067	2.04661	1.88331	2.22407	2.216	1.877	2.616
J01EA01	trimethoprim	antibiotics	1.34856	1.08507	1.67604	1.22479	1.03821	1.4449	1.265	1.111	1.441
J01EE01	sulfamethoxazole and trimethoprim	antibiotics	1.45439	1.08648	1.94687	1.2516	1.00662	1.55621	1.318	1.108	1.569
J01FA01	erythromycin	antibiotics	2.71416	2.13418	3.45176	2.33696	1.6907	3.23025	2.572	2.12	3.121
J01FA10	azithromycin	antibiotics	2.47362	1.58025	3.87204	2.38922	0.891429	6.40363	2.456	1.634	3.693
J01MA02	ofloxacin	antibiotics	1.85567	1.51483	2.2732	1.73625	1.55508	1.93852	1.766	1.604	1.944
J01XX05	methenamine	antibiotics	1.32533	0.889131	1.97553	1.18593	0.876301	1.60497	1.238	0.975	1.573
J02AC01	fluconazole	antimyotics	1.46261	0.897157	2.38445	1.48603	1.19163	1.85316	1.485	1.215	1.815
L01BC06	capecitabine	antineoplastic agents and immunomodulating agents	2.11998	1.09408	4.10786	2.36665	1.32832	4.21661	2.259	1.461	3.492
L01XE03	erlotinib	antineoplastic agents and immunomodulating agents	3.46689	0.894348	13.4392	1.94259	1.02195	3.69263	2.158	1.207	3.858
L02BA01	tamoxifen	antineoplastic agents and immunomodulating agents	1.93343	0.905187	4.1297	1.82584	1.31589	2.53341	1.845	1.369	2.488
M01AB05	diclofenac	anti-inflammatory and antirheumatics agents	1.37626	1.20451	1.57249	1.27952	1.17384	1.39472	1.308	1.217	1.407
M01AE01	ibuprofen	anti-inflammatory and antirheumatics agents	0.983767	0.809514	1.19553	0.905493	0.771224	1.06314	0.937	0.828	1.061
M01AE03	ketoprofen	anti-inflammatory and antirheumatics agents	0.346266	0.122215	0.981061	0.568533	0.422232	0.765527	0.549	0.41	0.735
M01AH05	etoricoxib	anti-inflammatory and antirheumatics agents	1.34624	0.878581	2.06283	1.38736	1.03019	1.86837	1.377	1.078	1.757
M01AX05	glucosamine	anti-inflammatory and antirheumatics agents	0.699473	0.482706	1.01358	0.708304	0.570486	0.879414	0.707	0.586	0.853
N02AA01	morphine	Opioids	2.27324	1.12312	4.60114	2.38047	1.99273	2.84366	2.373	1.997	2.82
N02AA05	oxycodone	Opioids	2.69254	1.85391	3.91052	2.56245	2.23146	2.94253	2.575	2.262	2.932
N02AA55	oxycodone and naloxone	Opioids	2.93374	0.995926	8.64206	1.61853	0.976409	2.68294	1.801	1.142	2.841
N02AA59	codeine, combinatiosn excl. Psydholeptics	Opioids	1.72923	1.53026	1.95406	1.44378	1.28729	1.6193	1.576	1.317	1.887
N02AB03	fentanyl	Opioids	2.10216	1.00927	4.37848	4.18234	2.79767	6.25235	3.182	1.644	6.156
N02AE01	buprenorphine	Opioids	1.95173	1.2394	3.07347	2.44862	1.86281	3.21863	2.305	1.822	2.914
N02AX02	tramadol	Opioids	2.12185	1.77913	2.53059	1.40588	1.27398	1.55143	1.717	1.152	2.561
N02BE01	paracetamol	analgesics	1.25592	1.11579	1.41366	1.3044	1.22961	1.38373	1.292	1.227	1.36
N03AX16	pregabalin	antiepileptics	1.92333	1.14208	3.23902	1.45733	1.0679	1.98876	1.568	1.201	2.047
N05AD01	haloperidol	antipsychotics	2.07932	0.928301	4.65753	1.40773	0.931506	2.12742	1.529	1.058	2.211
N05AX08	risperidone	antipsychotics	1.90233	0.843755	4.28897	2.3558	1.73314	3.20216	2.297	1.723	3.063
N05BA01	diazepam	anxiolytics	1.1619	0.929327	1.45267	1.25218	1.04527	1.50006	1.214	1.056	1.395
N05BA04	oxazepam	anxiolytics	1.36474	1.11106	1.67634	1.36927	1.2321	1.5217	1.368	1.245	1.503
N05CF01	zopiclone	Hypnotics and sedatives	1.11972	0.978345	1.28152	1.44277	1.30862	1.59067	1.276	0.997	1.631
N05CF02	zolpidem	Hypnotics and sedatives	1.23164	0.856109	1.7719	1.11902	0.995912	1.25735	1.13	1.012	1.261
N06AB06	sertraline	antidepressants	1.47256	0.924293	2.34604	1.35163	1.10409	1.65467	1.368	1.136	1.648
N06AB10	escitalopram	antidepressants	1.35387	1.06451	1.72187	1.68484	1.22984	2.30817	1.47	1.193	1.812
N06AX03	mianserin	antidepressants	1.44901	0.97153	2.16117	1.87677	1.16301	3.02857	1.613	1.186	2.194
N06AX11	mirtazapine	antidepressants	1.48426	1.0521	2.09394	1.76092	1.50438	2.06121	1.707	1.478	1.972
P01AB01	metronidazole	antiprotozoals	1.6402	1.17098	2.29744	1.64929	1.34554	2.02161	1.647	1.386	1.959
R03AC02	salbutamol	adrenergics, drugs for Obstructive Airway diseases	1.7025	1.40054	2.06956	1.62194	1.35685	1.93883	1.656	1.452	1.888
R03AC03	terbutaline	adrenergics, drugs for Obstructive Airway diseases	1.52512	1.00778	2.30803	1.3045	1.14193	1.49021	1.32	1.162	1.5
R03AC18	indacaterol	adrenergics, drugs for Obstructive Airway diseases	1.93929	0.759033	4.95481	4.40531	1.73285	11.1993	2.928	1.309	6.546
R03AK07	formoterol and budesonide	adrenergics, drugs for Obstructive Airway diseases	1.26162	0.941441	1.6907	1.14346	0.98843	1.32281	1.162	1.022	1.323
R03BB04	tiotropium	anticholinergics, drugs for Obstructive Airway Diseases	1.25184	0.909808	1.72245	1.08279	0.925626	1.26664	1.111	0.966	1.278
R05CB01	acetylcysteine	drugs for Cough and cold preperations	1.30017	1.08397	1.55949	1.23829	1.12332	1.36503	1.254	1.148	1.369
R05FA02	opium derivatives and expectorants	drugs for Cough and cold preperations	1.31076	0.902458	1.9038	1.7813	1.6121	1.96825	1.613	1.219	2.136

## Sheet: Unique hits_Norway#909090
Supplementary Table 4. Unique drugs selected from Norway (90-day time window)
ATCKode	Genericname	Group	OR_N	LL_N	UL_N
A01AA01	sodium fluoride	caries prophylactic agents	2.63607	1.07224	6.4807
A02BC02	pantoprazole	proton pump inhibitors	1.63873	1.36323	1.9699
A02BC05	Esomeprazole	proton pump inhibitors	1.3058	1.05598	1.61472
A03AX13	silicones	drugs for functional gastrointestional Disorder	2.79515	0.806641	9.68567
A03FA01	metoclopramide	drugs for functional gastrointestional Disorder	1.54902	1.2532	1.91466
A04AA01	ondansetron	antiemetics and antinauseants	1.68039	1.21549	2.32311
A04AD12	aprepitant	antiemetics and antinauseants	3.28933	1.73759	6.22685
A06AB08	sodium picosulfate	drugs for treating constipation	1.29564	0.870272	1.92891
A06AD17	sodium phosphate	drugs for treating constipation	4.01829	1.42655	11.3187
A07AA02	nystatin	antibiotics (intestinal antiinfectives)	1.74663	1.14428	2.66604
A07DA03	loperamide	antipropulsives	1.18103	0.811269	1.71931
A09AA02	multienzymes (lipase, protease etc.)	Digestives , incl. Enzymes	3.7932	0.902172	15.9486
A12AX	Calcium, combinations with vitamin D and/or other drugs	Mineral supplements	1.34106	1.09473	1.64283
B01AA03	warfarin	antithrombotics	0.621802	0.505718	0.764533
B01AB04	dalteparin	antithrombotics	2.80269	2.12699	3.69304
B01AB05	enoxaparin	antithrombotics	3.43072	2.48692	4.7327
B01AC04	clopidogrel	antithrombotics	1.28	0.917592	1.78554
B01AC06	acetylsalicyclic acid	antithrombotics	0.966388	0.861343	1.08424
B01AC30	platelet aggregation inhibitors excl. Heparin	antithrombotics	2.47841	1.13654	5.40456
B01AE07	dabigatran etexilate	antithrombotics	2.43719	0.92236	6.43991
B01AF01	rivaroxaban	antithrombotics	1.66324	0.93326	2.96418
B02AA02	tranexamic acid	antifibrinolytics	2.38646	1.0666	5.33959
B03AA07	ferrous sulfate	antianemic drug	1.54783	1.0104	2.3711
C01AA05	digoxin	cardiac glycosides	1.85572	0.90057	3.82392
C01BD01	amiodarone	antiarrhythmics	2.12119	1.00467	4.47851
C01DA02	glyceryl trinitrate	vasodilators	1.45093	1.1794	1.78497
C01DA14	isosorbide monnitrate	vasodilators	0.843965	0.624642	1.1403
C03CA01	furosemide	Diuretics	1.57305	1.35292	1.82899
C03CA02	bumetanide	Diuretics	1.81972	1.41348	2.3427
C03EA01	hydrochlorothiazide and potassium-sparing agents	Diuretics	0.731748	0.482565	1.1096
C05BA01	organo-heparinoid	anti-varicose therapy (vasoprotectives)	3.08587	1.93376	4.92438
C07AB02	metoprolol	beta blocking agents	1.31145	1.12647	1.52681
C08CA01	amlodipine	calcium chain blockers	0.628634	0.507402	0.778833
C08CA02	felodipine	calcium chain blockers	0.6722	0.402687	1.12209
C08DA01	verapamil	calcium chain blockers	2.27662	1.26858	4.08567
C09AA02	enalapril	ACE inhibitors	1.17306	0.875198	1.57231
C09AA05	ramipril	ACE inhibitors	1.11558	0.861273	1.44497
C09BA02	enalapril and diuretics	ACE inhibitors	1.56774	0.909407	2.70266
C09BA03	lisinopril and diuretics	ACE inhibitors	0.615567	0.318633	1.18921
C09CA01	losartan	Angiotension II Receptor Blockers (ARBs)	1.24641	0.874029	1.77746
C09DA01	losartan and diuretics	Angiotension II Receptor Blockers (ARBs)	0.713135	0.508703	0.999722
C09DA03	valsartan and diuretics	Angiotension II Receptor Blockers (ARBs)	0.569544	0.347946	0.932271
C10AA01	Simvastatin	Lipid modifying agents	0.652153	0.556806	0.763827
C10AA05	atorvastatin	Lipid modifying agents	0.915715	0.730448	1.14797
D01AE16	amorolfine	antifungals	0.462968	0.177617	1.20675
D07AB02	hydrocortisone butyrate	corticosteriods	0.778623	0.53614	1.13078
D07AC01	betamethasone	corticosteriods	1.30121	0.909809	1.86098
G02BB01	vaginal ring with progestogen and estrogen	Intravaginal contraceptives	3.85313	0.9327	15.9179
G03AA07	levonorgestrel and ethinylestradiol	Hormonal contraceptives	2.03889	0.877764	4.73597
G03AA09	desogestrel and ethinylestradiol	Hormonal contraceptives	2.934	0.869559	9.89965
G03AA12	drospirenone and ethinylestradiol	Hormonal contraceptives	2.07982	0.848832	5.09601
G03AC09	desogestrel	Hormonal contraceptives	0.265128	0.0445509	1.57781
G03CA04	estriol	Estrogens	0.660185	0.371533	1.1731
G04BD07	tolterodine	Drugs for urinary frequency and incontinence	0.497638	0.283085	0.874806
G04CB01	finasteride	Drugs used in benign prostatic hypertropy	0.610827	0.35425	1.05324
H02AB02	dexamethasone	corticosteroids for systemic use	5.15677	2.73272	9.73107
H02AB04	methylprednisolone	corticosteroids for systemic use	3.68612	2.50521	5.4237
H02AB06	prednisolone	corticosteroids for systemic use	2.21406	1.91086	2.56537
H02AB08	triamcinolone	corticosteroids for systemic use	1.64301	0.903588	2.98752
H03AA01	levothyroxine sodium	anti-thyroid agents	0.872642	0.708308	1.0751
J01AA02	doxycycline	antibiotics	2.35923	1.98839	2.79922
J01CA04	amoxicillin	antibiotics	2.34516	1.95722	2.80998
J01CA08	pivmecillinam	antibiotics	1.38353	1.17629	1.62727
J01CE02	phenoxymethylpenicillin	antibiotics	2.42962	2.13827	2.76067
J01CF01	dicloxacillin	antibiotics	1.40285	1.09276	1.80093
J01DB01	cefalexin	antibiotics	2.53905	1.59333	4.0461
J01EA01	trimethoprim	antibiotics	1.34856	1.08507	1.67604
J01EE01	sulfamethoxazole and trimethoprim	antibiotics	1.45439	1.08648	1.94687
J01FA01	erythromycin	antibiotics	2.71416	2.13418	3.45176
J01FA10	azithromycin	antibiotics	2.47362	1.58025	3.87204
J01MA02	ofloxacin	antibiotics	1.85567	1.51483	2.2732
J01XX05	methenamine	antibiotics	1.32533	0.889131	1.97553
J02AC01	fluconazole	antimyotics	1.46261	0.897157	2.38445
J05AB11	valaciclovir	antivirals	2.16527	0.883696	5.30545
L01BC06	capecitabine	antineoplastic agents and immunomodulating agents	2.11998	1.09408	4.10786
L01XE03	erlotinib	antineoplastic agents and immunomodulating agents	3.46689	0.894348	13.4392
L02AE03	goserelin	antineoplastic agents and immunomodulating agents	0.557973	0.27091	1.14921
L02BA01	tamoxifen	antineoplastic agents and immunomodulating agents	1.93343	0.905187	4.1297
L02BX03	abiraterone	antineoplastic agents and immunomodulating agents	3.39439	0.704045	16.3653
L03AA13	pegfilgrastim	antineoplastic agents and immunomodulating agents	5.29555	2.09642	13.3765
M01AB05	diclofenac	anti-inflammatory and antirheumatics	1.37626	1.20451	1.57249
M01AC01	piroxicam	anti-inflammatory and antirheumatics	0.766471	0.511156	1.14931
M01AE01	ibuprofen	anti-inflammatory and antirheumatics	0.983767	0.809514	1.19553
M01AE03	ketoprofen	anti-inflammatory and antirheumatics	0.346266	0.122215	0.981061
M01AE52	naproxen and esomeprazole	anti-inflammatory and antirheumatics	2.01825	1.08833	3.74272
M01AH01	celecoxib	anti-inflammatory and antirheumatics	0.498665	0.213056	1.16715
M01AH05	etoricoxib	anti-inflammatory and antirheumatics	1.34624	0.878581	2.06283
M01AX05	glucosamine	anti-inflammatory and antirheumatics	0.699473	0.482706	1.01358
M02AA10	ketoprofen	topical products for joint and muscular pain	1.33243	0.944572	1.87954
M03BX01	baclofen	muscle relaxants, centrally acting agents	3.12558	0.884887	11.0401
M04AA01	allopurinol	antigout agents	1.17437	0.873764	1.5784
M05BA04	alendronic acids	Bisphosphonates (in treatment of bone disease)	0.740418	0.556445	0.985215
N02AA01	morphine	Opioids	2.27324	1.12312	4.60114
N02AA05	oxycodone	Opioids	2.69254	1.85391	3.91052
N02AA55	oxycodone and naloxone	Opioids	2.93374	0.995926	8.64206
N02AA59	codeine, combinatiosn excl. Psydholeptics	Opioids	1.72923	1.53026	1.95406
N02AB03	fentanyl	Opioids	2.10216	1.00927	4.37848
N02AE01	buprenorphine	Opioids	1.95173	1.2394	3.07347
N02AX02	tramadol	Opioids	2.12185	1.77913	2.53059
N02BE01	paracetamol	analgesics	1.25592	1.11579	1.41366
N03AX16	pregabalin	antiepileptics	1.92333	1.14208	3.23902
N05AD01	haloperidol	antipsychotics	2.07932	0.928301	4.65753
N05AH04	quetiapine	antipsychotics	1.68474	0.856458	3.31406
N05AX08	risperidone	antipsychotics	1.90233	0.843755	4.28897
N05BA01	diazepam	anxiolytics	1.1619	0.929327	1.45267
N05BA04	oxazepam	anxiolytics	1.36474	1.11106	1.67634
N05CF01	zopiclone	Hypnotics and sedatives	1.11972	0.978345	1.28152
N05CF02	zolpidem	Hypnotics and sedatives	1.23164	0.856109	1.7719
N06AB06	sertraline	antidepressants	1.47256	0.924293	2.34604
N06AB10	escitalopram	antidepressants (SSRI)	1.35387	1.06451	1.72187
N06AX03	mianserin	antidepressants	1.44901	0.97153	2.16117
N06AX11	mirtazapine	antidepressants	1.48426	1.0521	2.09394
N06AX16	venlafaxine	antidepressants	0.601607	0.359707	1.00618
P01AB01	metronidazole	antiprotozoals	1.6402	1.17098	2.29744
R01AC02	levocabastine	antiallergic agents, excl. Corticosteroids	0.478527	0.172123	1.33037
R01AD12	fluticasone furoate	corticosteriods	0.596291	0.322031	1.10413
R03AC02	salbutamol	adrenergics, drugs for Obstructive Airway diseases	1.7025	1.40054	2.06956
R03AC03	terbutaline	adrenergics, drugs for Obstructive Airway diseases	1.52512	1.00778	2.30803
R03AC18	indacaterol	adrenergics, drugs for Obstructive Airway diseases	1.93929	0.759033	4.95481
R03AK07	formoterol and budesonide	adrenergics, drugs for Obstructive Airway diseases	1.26162	0.941441	1.6907
R03BB04	tiotropium	anticholinergics, drugs for Obstructive Airway Diseases	1.25184	0.909808	1.72245
R05CB01	acetylcysteine	Expectorants, excl. combinations with cough suppressants	1.30017	1.08397	1.55949
R05DA01	ethylmorphine	Expectorants, excl. combinations with cough suppressants	1.39751	1.16773	1.6725
R05FA02	opium derivatives and expectorants	Cough Suppressants And Expectorants, Combinations	1.31076	0.902458	1.9038
S01AA01	chloramphenicol	antibiotics, opthalolmologics	0.789445	0.62056	1.00429
S01AA13	fusidic acid	antibiotics, opthalolmologics	1.74506	1.05968	2.87374
S01EC03	dorzolamide	antiglaucoma preparartions and mitotics (eye medication)	0.398006	0.15265	1.03773
S01EE01	latanoprost	antiglaucoma preparartions and mitotics (eye medication)	0.538906	0.338214	0.858685

## Sheet: Unique hits_Sweden#909090
Supplementary Table 5. Unique drugs selected from Sweden (90-day time window)
ATCKode	Genericname	Group	OR_S	LL_S	UL_S
A01AA01	sodium fluoride	caries prophylactic agents	0.940487	0.815907	1.08409
A01AA30	colecalciferol and sodium fluoride	caries prophylactic agents	1.09671	0.889456	1.35226
A02AD01	Antacids, ordinary salt combinations	drugs for acid related disorders	1.48585	0.865796	2.54996
A02AH	Antacids with sodium bicarbonate	drugs for acid related disorders	2.64239	1.37781	5.06763
A02BC01	omeprazole	proton pump inhibitors	1.54418	1.43721	1.65912
A02BC02	pantoprazole	proton pump inhibitors	1.45286	1.06018	1.99098
A02BC03	lansoprazole	proton pump inhibitors	0.794924	0.622117	1.01573
A02BC05	Esomeprazole	proton pump inhibitors	1.4324	1.1759	1.74485
A02BD06	esomeprazole, amoxicillin and clarithromycin	proton pump inhibitors	1.57363	0.913443	2.71095
A03FA01	metoclopramide	drugs for functional gastrointestional Disorder	1.55197	1.31739	1.82831
A04AA01	ondansetron	antiemetics and antinauseants	1.57972	1.23157	2.02629
A04AD12	aprepitant	antiemetics and antinauseants	2.20041	0.898203	5.39053
A06AB08	sodium picosulfate	drugs for constipation	1.28174	1.10569	1.48583
A06AB58	sodium picosulfate, combinations	drugs for constipation	1.67947	1.07244	2.63011
A06AC01	ispaghula (psylla seeds)	drugs for constipation	0.778787	0.583402	1.03961
A06AD10	mineral salts in combination	drugs for constipation	0.792422	0.607514	1.03361
A06AD11	lactulose	drugs for constipation	1.38666	1.23358	1.55875
A06AD15	macrogol	drugs for constipation	1.36111	1.02322	1.81059
A06AD65	macrogol, combinations	drugs for constipation	1.22767	1.10233	1.36725
A07AA02	nystatin	antibiotics (intestinal antiinfectives)	1.74877	1.41294	2.16441
A07DA03	loperamide	antipropulsives	1.4196	1.18972	1.6939
A08AB01	orlistat	peripherally acting antiobesity products	0.491828	0.265769	0.910169
A10AC01	insulin (human), intermediate acting	anti-diabetic agents	1.43728	1.09762	1.88205
A10AD05	insulin aspart	anti-diabetic agents	1.39811	1.04526	1.87009
A10BA02	metformin	anti-diabetic agents	0.915002	0.787968	1.06251
A10BB01	glibenclamide	anti-diabetic agents	0.675843	0.484495	0.942762
A10BB07	glipizide	anti-diabetic agents	0.727754	0.478547	1.10674
A10BB12	glimepiride	anti-diabetic agents	2.25358	1.18661	4.27996
A11CC05	colecalciferol	Vitamins	2.17654	0.82721	5.72688
A11EA	vitamin B-complex, plain	Vitamins	0.731975	0.59981	0.893261
A11EX	Vitamin B-complex, other combinations	Vitamins	1.85392	1.31713	2.60947
A11HA03	tocopherol (vit E)	Vitamins	0.247865	0.0762571	0.805657
A12AX	calcium, combinations with vitamin D and/or other drugs	Vitamins	1.03691	0.935779	1.14896
A12BA01	potassium chloride	Mineral supplements	1.5832	1.32978	1.88493
A12BA02	potassium citrate	Mineral supplements	2.28967	1.10318	4.75225
A12CA01	sodium chloride	Mineral supplements	1.76245	1.01126	3.07166
B01AA03	warfarin	antithrombotics	0.457898	0.403608	0.519489
B01AB04	dalteparin	antithrombotics	2.34961	2.06102	2.67861
B01AB05	enoxaparin	antithrombotics	2.27175	1.76672	2.92113
B01AB10	tinzaparin	antithrombotics	2.73095	2.15308	3.46391
B01AC04	Clopidogrel	antithrombotics	1.21511	1.01168	1.45945
B01AC06	acetylsalicyclic acid	antithrombotics	1.03323	0.96219	1.10951
B01AC24	ticagrelor	antithrombotics	3.21387	1.47993	6.97932
B01AC30	platelet aggregation inhibitors excl. Heparin	antithrombotics	0.566671	0.359573	0.89305
B02AA02	tranexamic acid	antifibrinolytics	1.69474	1.14751	2.50294
B03AA01	ferrous glycine sulfate	antianemic drug	1.31325	0.905582	1.90445
B03AA07	ferrous sulfate	antianemic drug	1.62982	1.40978	1.88419
B03BA01	cyanocobalamin	Vitamin B12	1.24293	1.10167	1.40231
B03BA03	hydroxocobalamin	Vitamin B12 (cyanocobalamin and analogues)	0.794494	0.620355	1.01752
B03BB01	folic acid	Folic acid and derivates	0.971212	0.849875	1.10987
C01AA05	digoxin	cardiac glycosides	1.34155	1.11282	1.6173
C01CA24	epinephrine	cardiac stimulants excl. cardiac glycosides	0.539271	0.269864	1.07763
C01DA02	glyceryl trinitrate	vasodilators	1.14856	1.03486	1.27476
C01DA14	isosorbide monnitrate	vasodilators	1.21316	1.04052	1.41443
C03AA01	bendroflumethiazide	Diuretics	0.897528	0.769702	1.04658
C03AA03	hydrochlorothiazide	Diuretics	1.13142	0.88427	1.44764
C03AB01	bendroflumethiazide and potassium	Diuretics	0.65569	0.435664	0.986839
C03CA01	furosemide	Diuretics	1.71022	1.5865	1.8436
C03DA01	spironolactone	Diuretics	1.32778	1.14984	1.53326
C03DB01	amiloride	Diuretics	0.676191	0.457688	0.999008
C03EA01	hydrochlorothiazide and potassium-sparing agents	Diuretics	0.921485	0.781986	1.08587
C05BA01	organo-heparinoid	anti-varicose therapy (vasoprotectives)	2.724	2.25281	3.29373
C07AA07	sotalol	beta-blocking agents	0.723794	0.474048	1.10512
C07AB02	metoprolol	beta blocking agents	1.31672	1.20561	1.43807
C07AB03	atenolol	beta blocking agents	0.763896	0.665194	0.877244
C07AB07	bisoprolol	beta blocking agents	1.8085	1.55741	2.10007
C07FB02	metoprolol and felodipine	beta blocking agents	0.671191	0.404761	1.11299
C08CA01	amlodipine	calcium chain blockers	0.925074	0.820649	1.04279
C08CA02	felodipine	calcium chain blockers	0.804604	0.707578	0.914934
C08CA03	isradipine	calcium channel blockers	0.523227	0.230118	1.18968
C09AA01	captopril	ACE inhibitors	0.279369	0.1317	0.592613
C09AA02	enalapril	ACE inhibitors	1.18981	1.08369	1.30633
C09AA05	ramipril	ACE inhibitors	1.21108	1.00918	1.45338
C09BA05	ramipril and diuretics	ACE inhibitors and diuretics	0.515794	0.225783	1.17831
C09CA01	losartan	Angiotension II Receptor Blockers (ARBs)	1.17999	1.0045	1.38614
C09CA04	irbesartan	Angiotension II Receptor Blockers (ARBs)	0.556144	0.328472	0.941622
C09CA06	candesartan	Angiotension II Receptor Blockers (ARBs)	1.07361	0.913399	1.26192
C09DA01	losartan and diuretics	Angiotension II Receptor Blockers (ARBs)	0.898761	0.706301	1.14366
C09DA06	candesartan and diuretics	Angiotension II Receptor Blockers (ARBs),Combinations	0.852939	0.635379	1.14499
C10AA01	simvastatin	Lipid modifying agents	0.749731	0.685691	0.819752
C10AA03	pravastatin	Lipid modifying agents	0.752871	0.498907	1.13612
D01AC02	miconazole	antifungal drugs	2.02681	0.852556	4.8184
D02AB	zinc products	Emollient and protectives	2.62586	0.945647	7.29147
D02AE01	carbamide	Emollient and protectives	0.954713	0.842863	1.08141
D02AF	Salicylic acid preparations	Emollient and protectives	1.86731	1.0846	3.21489
D02AX	Other emollients and protectives	Emollient and protectives	1.04116	0.895616	1.21036
D05AA	Tars	Antipsoriatics	2.51583	0.99936	6.33348
D06AX01	fusidic acid	Antibiotics, Dermatologicals	0.667376	0.44148	1.00886
D06AX09	mupirocin	Antibiotics, Dermatologicals	4.38528	1.32783	14.4828
D06BX01	metronidazole	Antibiotics, Dermatologicals	0.723708	0.458109	1.14329
D07AB01	clobetasone	Corticosteriods, Dermatologicals	0.683203	0.464321	1.00527
D07AC01	betamethasone	Corticosteriods, Dermatologicals	0.898911	0.767517	1.0528
D07AD01	clobetasol	Corticosteriods, Dermatologicals	1.40285	1.09427	1.79846
D07BC01	betamethasone and antiseptics	Corticosteriods, combinations with antibiotics Dermatologicals	0.81584	0.587963	1.13203
D08AC02	chlorhexidine	antiseptics and disinfectants, Dermatologicals	1.99126	0.942531	4.20687
D08AX	Other antiseptics and disinfectants		2.14303	0.941989	4.87542
D11AH01	tacrolimus	agents for dermatitis, excluding corticosteroids	2.20007	0.818922	5.9106
G02BB01	vaginal ring with progestogen and estrogen	Contraceptives for topical use	3.10555	0.849181	11.3574
G03AA07	levonorgestrel and ethinylestradio	Hormonal contraceptives for systemic use	2.51296	1.22808	5.14214
G03AA12	drospirenone and ethinylestradiol	Hormonal contraceptives for systemic use	4.40521	2.12599	9.12792
G03CA03	estradiol	Estrogens	0.774162	0.675884	0.886731
G03CA04	estriol	Estrogens	0.756712	0.608348	0.941259
G03DA02	medroxyprogesterone	progestogens	2.12496	1.18769	3.80191
G03FB05	norethisterone and estrogen	progestogens and estrogens in combination	2.42021	0.931617	6.28738
G04BD04	oxybutynin	drugs for urinary frequency and incontinence	0.436463	0.164153	1.16051
G04BD07	tolterodine	drugs for urinary frequency and incontinence	0.747449	0.57454	0.972394
G04BD12	mirabegron	drugs for urinary frequency and incontinence	3.12622	1.23758	7.89706
G04BE01	alprostadil	Drugs used in erectile dysfunction	0.58292	0.305289	1.11303
G04BE03	sildenafil	Drugs used in erectile dysfunction	0.854968	0.670543	1.09012
G04BE09	vardenafil	Drugs used in erectile dysfunction	0.513205	0.247048	1.0661
G04BX01	magnesium hydroxide	other urologicals	1.33627	0.881488	2.02568
G04CB01	finasteride	drugs used in Benign Prostatic Hypertropy	1.09253	0.898064	1.32911
G04CB02	dutasteride	drugs used in Benign Prostatic Hypertropy	0.58161	0.336757	1.00449
H02AB01	betamethasone	corticosteroids for systemic use	3.26743	2.87837	3.70907
H02AB02	dexamethasone	corticosteroids for systemic use	2.47257	1.31724	4.6412
H02AB06	prednisolone	corticosteroids for systemic use	2.4163	2.18486	2.67227
H02AB07	prednisone	corticosteroids for systemic use	3.14025	1.85236	5.32358
H03AA01	levothyroxine sodium	anti-thyroid agents	1.00022	0.88274	1.13333
J01AA02	doxycycline	antibiotics	2.21832	2.01616	2.44074
J01CA04	amoxicillin	antibiotics	1.79709	1.57293	2.05319
J01CA08	pivmecillinam	antibiotics	1.22387	1.08529	1.38014
J01CE02	phenoxymethylpenicillin	antibiotics	2.04661	1.88331	2.22407
J01CF05	flucloxacillin	antibiotics	1.33645	1.18411	1.50838
J01CR02	amoxicillin and beta-lactamase inhibitor	antibiotics	1.8885	1.35356	2.63485
J01DB05	cefadroxil	antibiotics	1.67888	1.35036	2.08733
J01DD14	ceftibuten	antibiotics	1.47689	0.859441	2.53794
J01EA01	trimethoprim	antibiotics	1.22479	1.03821	1.4449
J01EE01	sulfamethoxazole and trimethoprim	antibiotics	1.2516	1.00662	1.55621
J01FA01	erythromycin	antibiotics	2.33696	1.6907	3.23025
J01FA10	azithromycin	antibiotics	2.38922	0.891429	6.40363
J01FF01	clindamycin	antibiotics	1.35	1.11656	1.63223
J01MA02	ofloxacin	antibiotics	1.73625	1.55508	1.93852
J01MA06	norfloxacin	antibiotics	1.25142	0.914499	1.71247
J01MA12	levofloxacin	antibiotics	3.37985	1.59827	7.14732
J01MA14	moxifloxacin	antibiotics	3.56543	1.88372	6.74847
J01XE01	nitrofurantoin	antibiotics	1.51476	1.28241	1.78922
J01XX05	methenamine	antibiotics	1.18593	0.876301	1.60497
J02AC01	fluconazole	antimyotics	1.48603	1.19163	1.85316
J05AB01	aciclovir	antivirals	1.31578	0.920684	1.88043
J05AB14	valganciclovir	antivirals	3.03489	0.773652	11.9053
L01AA01	cyclophosphamide	antineoplastic agents and immunomodulating agents	1.70667	0.84978	3.4276
L01AA02	chlorambucil	antineoplastic agents and immunomodulating agents	2.03039	0.935286	4.40773
L01BC06	capecitabine	antineoplastic agents and immunomodulating agents	2.36665	1.32832	4.21661
L01XB01	procarbazine	antineoplastic agents and immunomodulating agents	7.47873	1.30398	42.8927
L01XE03	erlotinib	antineoplastic agents and immunomodulating agents	1.94259	1.02195	3.69263
L02AE01	buserelin	antineoplastic agents and immunomodulating agents	1.64497	0.853033	3.17211
L02BA01	tamoxifen	antineoplastic agents and immunomodulating agents	1.82584	1.31589	2.53341
L02BB03	bicalutamide	antineoplastic agents and immunomodulating agents	0.729208	0.52562	1.01165
L04AX02	thalidomide	antineoplastic agents and immunomodulating agents	4.80043	1.55627	14.8073
L04AX04	lenalidomide	antineoplastic agents and immunomodulating agents	6.8247	0.896386	51.9604
M01AB05	diclofenac	anti-inflammatory and antirheumatics	1.27952	1.17384	1.39472
M01AE01	ibuprofen	anti-inflammatory and antirheumatics	0.905493	0.771224	1.06314
M01AE03	ketoprofen	anti-inflammatory and antirheumatics	0.568533	0.422232	0.765527
M01AH05	etoricoxib	anti-inflammatory and antirheumatics	1.38736	1.03019	1.86837
M01AX01	nabumetone	anti-inflammatory and antirheumatics	0.768213	0.533219	1.10677
M01AX05	glucosamine	anti-inflammatory and antirheumatics	0.708304	0.570486	0.879414
M02AA10	ketoprofen	Used in topical products for Joint and Muscular pain	0.896014	0.731662	1.09728
M02AA15	diclofenac	Used in topical products for Joint and Muscular pain	1.34143	0.949133	1.89588
M05BA04	alendronic acid	Bisphosphonates (in treatment of bone disease)	1.2638	1.06743	1.4963
M05BA07	risedronic acid	Bisphosphonates (in treatment of bone disease)	0.691263	0.472395	1.01154
N02AA01	morphine	Opioids	2.38047	1.99273	2.84366
N02AA05	oxycodone	Opioids	2.56245	2.23146	2.94253
N02AA55	oxycodone and naloxone	Opioids	1.61853	0.976409	2.68294
N02AA59	codeine, combinatiosn excl. Psydholeptics	Opioids	1.44378	1.28729	1.6193
N02AB01	ketobemidone	Opioids	1.45595	1.01475	2.08898
N02AB03	fentanyl	Opioids	4.18234	2.79767	6.25235
N02AC04	dextropropoxyphene	Opioids	1.64063	1.40399	1.91715
N02AE01	buprenorphine	Opioids	2.44862	1.86281	3.21863
N02AX02	tramadol	Opioids	1.40588	1.27398	1.55143
N02BE01	paracetamol	analgesics	1.3044	1.22961	1.38373
N02CA72	ergotamine, combinations with psycholeptics	antimigraine analgesics	0.377402	0.117553	1.21164
N03AF01	carbamazepine	antiepileptics	1.86377	1.3862	2.50588
N03AG01	valproic acid	antiepileptics	2.01404	1.10271	3.67853
N03AX14	levetiracetam	antiepileptics	2.18892	1.23162	3.89033
N03AX16	pregabalin	antiepileptics	1.45733	1.0679	1.98876
N05AA02	levomepromazine	antipsychotics	1.52344	0.953208	2.43478
N05AB01	dixyrazine	antipsychotics	0.341933	0.121397	0.963101
N05AD01	haloperidol	antipsychotics	1.40773	0.931506	2.12742
N05AF01	flupentixol	antipsychotics	0.441613	0.170837	1.14157
N05AX08	risperidone	antipsychotics	2.3558	1.73314	3.20216
N05BA01	diazepam	anxiolytics	1.25218	1.04527	1.50006
N05BA04	oxazepam	anxiolytics	1.36927	1.2321	1.5217
N05BA06	lorazepam	anxiolytics	0.55878	0.289384	1.07897
N05BB01	hydroxyzine	anxiolytics	1.13858	0.96694	1.34068
N05CF01	zopiclone	Hypnotics and sedatives	1.44277	1.30862	1.59067
N05CF02	zolpidem	Hypnotics and sedatives	1.11902	0.995912	1.25735
N05CM02	clomethiazole	Hypnotics and sedatives	1.74022	1.21576	2.49092
N05CM06	propiomazine	Hypnotics and sedatives	1.02849	0.892754	1.18486
N06AA09	amitriptyline	antidepressants	0.737891	0.579834	0.939032
N06AB04	citalopram	antidepressants	1.34784	1.1884	1.52868
N06AB06	sertraline	antidepressants	1.35163	1.10409	1.65467
N06AB10	escitalopram	antidepressants (SSRI)	1.68484	1.22984	2.30817
N06AX03	mianserin	antidepressants (SSRI)	1.87677	1.16301	3.02857
N06AX11	mirtazapine	antidepressants	1.76092	1.50438	2.06121
N06DA02	donepezil	anti-dementia drug	1.27546	0.886754	1.83456
N06DA03	rivastigmine	anti-dementia drug	1.65932	0.868926	3.16868
N06DX01	memantine	anti-dementia drug	2.55985	1.58113	4.14439
N07BA03	varenicline	drugs used for addictive disorders	0.688814	0.410585	1.15558
N07BC02	methadone	drugs used for addictive disorders	2.02258	0.815141	5.01854
N07XX02	riluzole	nervous system drugs	4.43173	1.47156	13.3466
P01AB01	metronidazole	antiprotozoals	1.64929	1.34554	2.02161
R01AD05	budesonide	corticosteriods used for decongestants and other nasal preparations	0.778881	0.601723	1.0082
R01AD08	fluticasone	corticosteriods used for decongestants and other nasal preparations	0.552163	0.334758	0.910758
R01AD09	mometasone	corticosteriods used for decongestants and other nasal preparations	0.911027	0.780625	1.06321
R01BA01	phenylpropanolamine	Nasel decongestants for systemic use	0.781295	0.581358	1.05
R03AC02	salbutamol	drugs for obstructive airway diseases	1.62194	1.35685	1.93883
R03AC03	terbutaline	drugs for obstructive airway diseases	1.3045	1.14193	1.49021
R03AC13	formoterol	drugs for obstructive airway diseases	1.17276	0.932618	1.47474
R03AC18	indacaterol	drugs for obstructive airway diseases	4.40531	1.73285	11.1993
R03AK06	salmeterol and fluticasone	drugs for obstructive airway diseases	0.863341	0.666783	1.11784
R03AK07	formoterol and budesonide	drugs for obstructive airway diseases	1.14346	0.98843	1.32281
R03AK08	formoterol and beclometasone	drugs for obstructive airway diseases	4.23273	1.06059	16.8925
R03AL02	salbutamol and ipratropium bromide	drugs for obstructive airway diseases	1.77337	1.25981	2.49629
R03BA02	budesonide	drugs for obstructive airway diseases	1.18568	1.02382	1.37312
R03BB04	tiotropium bromide	drugs for obstructive airway diseases	1.08279	0.925626	1.26664
R03BB05	aclidinium bromide	drugs for obstructive airway diseases	4.23749	1.04035	17.2598
R03CC03	terbutaline	drugs for obstructive airway diseases	1.96911	0.942727	4.11294
R05CB01	acetylcysteine, mucolytics	drugs for Cough and cold preperations	1.23829	1.12332	1.36503
R05CB10	combinations,mucolytics	drugs for Cough and cold preperations	1.31293	1.16844	1.47529
R05FA02	opium derivatives and expectorants	drugs for Cough and cold preperations	1.7813	1.6121	1.96825
R06AA04	clemastine	antihistamines	1.17684	0.921996	1.50214
R06AD01	alimemazine	antihistamines	1.42078	1.03223	1.95559
R06AE07	cetirizine	antihistamines	0.76291	0.594228	0.979473
R06AX13	loratadine	antihistamines	0.865113	0.668122	1.12019
S01BA01	dexamethasone	antiinflammary agents	1.16438	0.970569	1.39688
S01BC03	diclofenac	antiinflammary agents	0.586158	0.335601	1.02378
S01EA05	brimonidine	antiglaucoma agents and mitotics, Opthalmologicals	1.78334	1.08965	2.91866
S01EC01	acetazolamide	antiglaucoma agents and mitotics, Opthalmologicals	4.27276	1.69799	10.7518
S01ED01	timolo (beta-blocker)	antiglaucoma agents and mitotics, Opthalmologicals	0.857439	0.668096	1.10044
S01ED51	timolol, combinations	antiglaucoma agents and mitotics, Opthalmologicals	1.2015	0.945188	1.52732
S01FA04	cyclopentolate	anticolinergics, Opthalmologicals	1.90617	0.993389	3.65768
S01GX01	cromoglicic acid	antiallergics, Opthalmologicals	0.761773	0.508941	1.14021
S01XA20	artificial tears and other indifferent preparations	other Opthalmologicals	1.10686	0.938874	1.3049
S02CA02	flumetasone and antiinfectives	corticosteriods and antiinfectives in comb., Opthalmologicals	0.544379	0.297374	0.996552
Y75BE10			1.81366	1.12236	2.93076
Y85DA00			0.524757	0.250012	1.10143
Y90BA00			1.52213	0.885426	2.6167
Y90CA00	Tömbar påse, endels		1.38186	0.854766	2.23399
Y90HA00			2.14005	0.81648	5.60921
Y90LA00			3.26336	1.21867	8.73867
Y92BA00	Teststickor För Blodglukos		1.11234	0.954263	1.2966
Y93DA00			2.33777	0.909473	6.00915
Y93DC00			1.58411	0.93448	2.68536
